# Supplementary material for: Heterogeneous T cell motility behaviors emerge from a coupling between speed and turning in vivo
Source: eLife. 2020 May 19;9:e53933. doi: 10.7554/eLife.53933 (PMC7237209; doi:10.7554/eLife.53933)
Supplement: Figure 1—source data 1. — MSD values and error bar bounds. [file elife-53933-fig1-data1.txt]

tau (min)	0.75,1.5,2.25,3.0,3.75,4.5,5.25,6.0,7.5,9.0,10.5,12.0,13.5,15.0,18.0,21.0,24.0,27.0,30.0,36.0,42.0,48.0,54.0,60.0,66.0,72.0,78.0,84.0,90.0
MSD median (square microns)	26.829893986548733,74.80186852059364,135.30722983332112,203.04889527951465,275.2505899893571,348.9917036056424,424.4322467267957,500.35780547688887,645.0183212810889,792.3187704736088,937.1927288666226,1067.2006783740942,1203.6272080659905,1292.723912604817,1521.6003945346754,1607.174129420826,1824.4625810688951,2001.4953735774402,2175.666352210162,2509.7316478624116,2781.4785792664907,3079.42242…
MSD 2.5 percentile	23.905073297351297,65.35802876208824,116.18611817581134,172.87936364597633,231.82046499034004,291.84688169927847,352.8002177463473,414.3840080665575,531.3539015345682,647.6616120662371,754.7670764896914,848.4659954262953,950.668690395308,1042.0016171779016,1229.3294047013624,1335.3105641648417,1511.6390405974212,1656.4641271834143,1800.1961309618596,2058.6063920047545,2293.70166324993,2587.111696…
MSD 97.5 percentile	30.800122833352074,87.88919845741341,160.91422214645527,242.98671201445057,329.7564359119127,420.92107499177985,515.6436892921478,608.4127370774052,788.8077583064368,983.9123872989569,1174.4301007979282,1330.3429013928226,1514.445620913281,1613.9028089987887,1890.516697060481,1993.2584604018198,2230.8350826279584,2428.7804894399414,2630.668691390656,3012.6920286543814,3330.8183347940476,3674.6684…
