# Supplementary material for: Heterogeneous T cell motility behaviors emerge from a coupling between speed and turning in vivo
Source: eLife. 2020 May 19;9:e53933. doi: 10.7554/eLife.53933 (PMC7237209; doi:10.7554/eLife.53933)
Supplement: Figure 1—source data 2. — PSD values. [file elife-53933-fig1-data2.txt]

frequencies (1/min)	0.020943951023931956,0.04188790204786391,0.06283185307179587,0.08377580409572782,0.10471975511965977,0.12566370614359174,0.1466076571675237,0.16755160819145565,0.1884955592153876,0.20943951023931953,0.2303834612632515,0.25132741228718347,0.27227136331111546,0.2932153143350474,0.3141592653589793,0.3351032163829113,0.3560471674068432,0.3769911184307752,0.39793506945470714,0.41887902047863906,0.43982297150257105,0.460766922526503,0.48171087355043496,0.5026548245743669,0.5235987755982988,0.5445427266222309,0.5654866776461628,0.5864306286700948,0.6073745796940268,0.6283185307179586,0.6492624817418906,0.6702064327658226,0.6911503837897545,0.7120943348136864,0.7330382858376184,0.7539822368615504,0.7749261878854823,0.7958701389094143,0.8168140899333463,0.8377580409572781,0.8587019919812101,0.8796459430051421,0.9005898940290741,0.921533845053006,0.942477796076938,0.9634217471008699,0.9843656981248018,1.0053096491487339,1.0262536001726659,1.0471975511965976,1.0681415022205296,1.0890854532444618,1.1100294042683936,1.1309733552923256,1.1519173063162573,1.1728612573401895,1.1938052083641215,1.2147491593880535,1.2356931104119855,1.2566370614359172,1.277581012459849,1.2985249634837812,1.319468914507713,1.3404128655316452,1.3613568165555772,1.382300767579509,1.4032447186034411,1.424188669627373,1.4451326206513047,1.4660765716752369,1.4870205226991686,1.5079644737231008,1.5289084247470326,1.5498523757709646,1.5707963267948968,1.5917402778188285,1.6126842288427607,1.6336281798666925,1.6545721308906243,1.6755160819145563,1.6964600329384882,1.7174039839624202,1.7383479349863524,1.7592918860102842,1.7802358370342162,1.8011797880581482,1.82212373908208,1.843067690106012,1.8640116411299439,1.884955592153876,1.9058995431778079,1.9268434942017398,1.9477874452256718,1.9687313962496036,1.989675347273536,2.0106192982974678,2.0315632493213993,2.0525072003453317,2.0734511513692637,2.0943951023931953,2.1153390534171272,2.1362830044410592,2.1572269554649917,2.1781709064889236,2.199114857512855,2.220058808536787,2.241002759560719,2.261946710584651,2.282890661608583,2.3038346126325147,2.324778563656447,2.345722514680379,2.366666465704311,2.387610416728243,2.408554367752175,2.429498318776107,2.4504422698000385,2.471386220823971,2.4923301718479025,2.5132741228718345,2.5342180738957665,2.555162024919698,2.5761059759436304,2.5970499269675624,2.617993877991495,2.638937829015426,2.6598817800393584,2.6808257310632904,2.701769682087222,2.7227136331111543,2.743657584135086,2.764601535159018,2.78554548618295,2.8064894372068823,2.827433388230814,2.848377339254746,2.8693212902786778,2.8902652413026093,2.9112091923265417,2.9321531433504737,2.9530970943744057,2.9740410453983372,2.9949849964222697,3.0159289474462017,3.0368728984701336,3.057816849494065,3.078760800517997,3.099704751541929,3.120648702565861,3.1415926535897936,3.1625366046137247,3.183480555637657,3.204424506661589,3.2253684576855215,3.246312408709453,3.267256359733385,3.288200310757317,3.3091442617812485,3.330088212805181,3.3510321638291125,3.3719761148530445,3.3929200658769765,3.413864016900909,3.4348079679248404,3.4557519189487724,3.476695869972705,3.497639820996636,3.5185837720205684,3.5395277230445004,3.5604716740684323,3.5814156250923643,3.6023595761162963,3.623303527140228,3.64424747816416,3.6651914291880923,3.686135380212024,3.707079331235956,3.7280232822598878,3.74896723328382,3.769911184307752,3.790855135331684,3.8117990863556157,3.8327430373795472,3.8536869884034797,3.874630939427411,3.8955748904513436,3.916518841475275,3.937462792499207,3.9584067435231396,3.979350694547072,4.000294645571003,4.0212385965949355,4.042182547618867,4.063126498642799,4.084070449666731,4.1050144006906635,4.125958351714595,4.1469023027385274,4.167846253762459
PSD	0.24563746880425735,0.24456399328520112,0.237049721886634,0.23764922732203117,0.25131471441546477,0.264858430728511,0.26913945100267034,0.2721726538936157,0.2793826272798877,0.28091623132257665,0.27559129525160153,0.2664092206703141,0.25643015614174614,0.24654941991043514,0.2334074597582431,0.2208340207415513,0.21427663145839634,0.2165475620463926,0.21741446941477327,0.20969832444856817,0.2004875203756618,0.19129971366180726,0.18229668611410846,0.17518194965850303,0.16836210418565412,0.16317860385137728,0.15495648192738157,0.14612354264610036,0.14404502944747877,0.14762883975886198,0.14836254490493855,0.1425494212967511,0.13935803261030916,0.1389828487503287,0.13736771818018806,0.13474519403288715,0.1303466565580161,0.12324063270360822,0.11741959998593726,0.11525282685155436,0.11336427085076435,0.11042602470112323,0.10816828901719752,0.10628536163775537,0.10200232148081498,0.09854062334396418,0.09867438905855476,0.09750548176839281,0.09559428840207125,0.09424452120130829,0.09210345097841162,0.09042145340881502,0.08931741576050971,0.08866358480776608,0.08776812407379686,0.08631539847241584,0.08404024823697333,0.08296652878745639,0.08523383549819616,0.08796092119560883,0.08873447026582652,0.08736527565264222,0.08597009950806335,0.08481913421651202,0.08264658828660233,0.07959024420548694,0.07694086882282522,0.07544981787438601,0.07382200563382524,0.07384577203593193,0.07609198907503438,0.07744568530422143,0.07627831606607424,0.07329631651097154,0.07015614460241573,0.06821569509875766,0.06834645121940788,0.06840241550177277,0.06684587990818351,0.06648740444252005,0.06593280564521446,0.06498323662160983,0.06457742697890972,0.06385862725226031,0.06319108722643473,0.062395200083254776,0.06144872080927337,0.059749163229960905,0.05831752075798518,0.05628196769424433,0.05400777224560198,0.05341173214656089,0.05375666662867922,0.05379848505866355,0.05333799845181359,0.054439044272664494,0.054008918839460573,0.051290082100726435,0.05002029793829507,0.049296701351968335,0.04909831904803278,0.05079619257276208,0.05353770964454049,0.05532918354627391,0.0549365818970314,0.05273922025556677,0.05103738729857465,0.050062373589547945,0.04912142126689015,0.04888598181880789,0.04869092164455491,0.049058886550035846,0.049316589028569204,0.04887343758570568,0.04868480548662454,0.04758184926210041,0.04595811540254777,0.046185784818616044,0.047312314604241984,0.0472887093884981,0.0463591437382144,0.04556572046936942,0.04642392124410544,0.0476307950515017,0.048380056660855805,0.04815738239621751,0.04627087639437536,0.044804436737364575,0.04388759715812241,0.04283927905011633,0.04248357118472727,0.04332738786681878,0.04450080470266277,0.04508853664841718,0.04503313235155924,0.0439890688924427,0.04284146275409721,0.042510189314113093,0.04277909940440547,0.04269298922069384,0.04146672738299203,0.04048888023505586,0.04090261734167588,0.0416389605877487,0.04143765610295428,0.04080415136313746,0.04079953668686062,0.04085285824815025,0.040999187852727825,0.04064448807925774,0.039062986791536386,0.03778801931675057,0.03804231916720498,0.03967240657943407,0.04113573610288081,0.04021329587053669,0.03785145704524058,0.037509501364757634,0.03873382065328968,0.039032876153534554,0.03934855410822616,0.04035098583514861,0.040552036902498916,0.04031146657227384,0.039642076214117146,0.03805968204802902,0.0375040846249079,0.038659497067544735,0.03954746728004126,0.039210931410666554,0.03888403003418838,0.03890665990033155,0.03865777406386041,0.03901833888758807,0.03942736052079319,0.03920940388724255,0.03961241437158345,0.039352726477287776,0.038117087723056914,0.03776496921053413,0.037575871671393334,0.03690394098261472,0.03590370645257299,0.035240061076201694,0.035474812086675266,0.03687431022220906,0.0384918527388325,0.03848525265082251,0.03737984395911246,0.0371210256079903,0.037209914554710455,0.0367348657888368,0.03626478896242967,0.0364709837106912,0.037188523785327325,0.03707230047120353,0.03662713079376931,0.03616307497138549,0.035767266288304705
