# Supplementary material for: Heterogeneous T cell motility behaviors emerge from a coupling between speed and turning in vivo
Source: eLife. 2020 May 19;9:e53933. doi: 10.7554/eLife.53933 (PMC7237209; doi:10.7554/eLife.53933)
Supplement: Figure 1—source data 3. — Bout distribution histogram values. [file elife-53933-fig1-data3.txt]

Bout sizes (normalized)	0.019365640271091458,0.05885080809393242,0.10043396992554751,0.14476809726080808,0.1943432452577743,0.24606451544912727,0.3033240270151305,0.36698393166572174,0.4345152293162821,0.5108995776655119,0.6004305112246947,0.7019266679904362,0.8194458135935523,0.960764347340159,1.133564551829638,1.3533676754583863,1.6453585139349438,2.071507927117104,2.7779918716920613,5.5558199900017495
Probability density	1.3000124067014094,1.2182129010257965,1.196240095607308,1.0478411723790821,0.9748894989216104,0.952408929683238,0.805854732534586,0.772334595335791,0.7106038017312738,0.5910085952764326,0.5254977383821003,0.46500985157378116,0.39546737453033465,0.3144528763889028,0.26254819448929245,0.19958049705540643,0.14706629911423613,0.09462913796682579,0.04989775725384464,0.0015808184423593474
