# Supplementary material for: Heterogeneous T cell motility behaviors emerge from a coupling between speed and turning in vivo
Source: eLife. 2020 May 19;9:e53933. doi: 10.7554/eLife.53933 (PMC7237209; doi:10.7554/eLife.53933)
Supplement: Figure 2—source data 1. — Correlation values and error bar bounds. [file elife-53933-fig2-data1.txt]

Time lag	19.5,39.0,58.5,78.0,97.5
Correlation (median)	0.8186288077598988,0.6907606612893369,0.5888075791920175,0.5179204014964583,0.49912855888299656
Correlation (2.5 percentile)	0.7934782935393412,0.6460115994228299,0.5227071988355565,0.4342176322462608,0.406311707572717
Correlation (97.5 percentile)	0.8450043278763352,0.7375409494038694,0.6538189488853771,0.5955103658935919,0.5800982683259535
Correlation (median), null model	0.00032454581470506386,0.00044041847935576275,-0.00225657143736072,-0.0010421041971727541,-0.002780519205001536
Correlation (2.5 percentile), null model	-0.0468246535631827,-0.050639058511519154,-0.062245602719589066,-0.07132225498142875,-0.11063281028988065
Correlation (97.5 percentile), null model	0.047967571248560006,0.05264069337958115,0.0654472253791778,0.07588840353396929,0.11436699697123359
