# Supplementary material for: Heterogeneous T cell motility behaviors emerge from a coupling between speed and turning in vivo
Source: eLife. 2020 May 19;9:e53933. doi: 10.7554/eLife.53933 (PMC7237209; doi:10.7554/eLife.53933)
Supplement: Figure 2—source data 2. — vx values for trajectories. [file elife-53933-fig2-data2.txt]

Time (min)	trajectory 1	0.0,0.8,1.6,2.4,3.2,4.0,4.8,5.6,6.4,7.2,8.0,8.8,9.6,10.4,11.2,12.0,12.8,13.6,14.4,15.2,16.0,16.8,17.6,18.4,19.2,20.0,20.8,21.6,22.4,23.2,24.0,24.8,25.6,26.4,27.2,28.0,28.8,29.6,30.4,31.2,32.0,32.8,33.6,34.4,35.2,36.0,36.8,37.6,38.4,39.2,40.0,40.8,41.6,42.4,43.2,44.0,44.8,45.6,46.4,47.2,48.0,48.8,49.6,50.4,51.2,52.0,52.8,53.6,54.4,55.2,56.0,56.8,57.6,58.4,59.2,60.0,60.8,61.6,62.4,63.2,64.0,64.8,65…
vx	trajectory 1	2.4349476139688875,-0.046941925664967195,0.3866410507838936,-0.6184421212375214,-3.6394061460622145,1.7809470902447089,2.0648225084114813,-5.484783857005411,2.449127923821095,0.6015921672388913,0.08142752900376134,0.7967041342497083,-0.8967812559883724,0.5871227897902999,-0.1874671986838194,0.12958312005167727,0.7152860601303245,1.5607060603679914,-1.3452523967057315,1.235354651001117,-2.47876635…
Time (min)	trajectory 2	0.0,0.8,1.6,2.4,3.2,4.0,4.8,5.6,6.4,7.2,8.0,8.8,9.6,10.4,11.2,12.0,12.8,13.6,14.4,15.2,16.0,16.8,17.6,18.4,19.2,20.0,20.8,21.6,22.4,23.2,24.0,24.8,25.6,26.4,27.2,28.0,28.8,29.6,30.4,31.2,32.0,32.8,33.6,34.4,35.2,36.0,36.8,37.6,38.4,39.2,40.0,40.8,41.6,42.4,43.2,44.0,44.8,45.6,46.4,47.2,48.0,48.8,49.6,50.4,51.2,52.0,52.8,53.6,54.4,55.2,56.0,56.8,57.6,58.4,59.2,60.0,60.8,61.6,62.4,63.2,64.0,64.8,65…
vx	trajectory 2	-0.9695844429537633,10.387630979234483,1.369458974677524,-0.6019687194184267,-0.1688995183076969,-0.40195612930657976,-0.12340462003100677,0.45914677803681414,0.7558476380295255,1.0532281478607433,1.082881088892744,0.389146471245816,-0.04063234023696794,-0.5470185988142795,1.2535670230429299,-0.4355120137242175,0.12350534580253479,0.17721956396314914,1.0072652863034648,0.4568338675029616,0.775127…
Time (min)	trajectory 3	0.0,0.8,1.6,2.4,3.2,4.0,4.8,5.6,6.4,7.2,8.0,8.8,9.6,10.4,11.2,12.0,12.8,13.6,14.4,15.2,16.0,16.8,17.6,18.4,19.2,20.0,20.8,21.6,22.4,23.2,24.0,24.8,25.6,26.4,27.2,28.0,28.8,29.6,30.4,31.2,32.0,32.8,33.6,34.4,35.2,36.0,36.8,37.6,38.4,39.2,40.0,40.8,41.6,42.4,43.2,44.0,44.8,45.6,46.4,47.2,48.0,48.8,49.6,50.4,51.2,52.0,52.8,53.6,54.4,55.2,56.0,56.8,57.6,58.4,59.2,60.0,60.8,61.6,62.4,63.2,64.0,64.8,65…
vx	trajectory 3	-0.9412173714727248,-1.2710459021128888,3.167226209899106,8.957062651987576,-0.23516013692177043,0.9328760399186823,-9.155078813545856,-5.366015975073886,10.311799455057695,-1.4076537773944866,3.486567441233177,5.649921906604477,5.259791874261203,4.092406869068554,1.8827523029674258,0.6029567117112227,-1.5830138217532055,-1.4970450736224448,1.2183272854304406,-7.087057116422102,3.7772280082118224…
Time (min)	trajectory 4	0.0,0.8,1.6,2.4,3.2,4.0,4.8,5.6,6.4,7.2,8.0,8.8,9.6,10.4,11.2,12.0,12.8,13.6,14.4,15.2,16.0,16.8,17.6,18.4,19.2,20.0,20.8,21.6,22.4,23.2,24.0,24.8,25.6,26.4,27.2,28.0,28.8,29.6,30.4,31.2,32.0,32.8,33.6,34.4,35.2,36.0,36.8,37.6,38.4,39.2,40.0,40.8,41.6,42.4,43.2,44.0,44.8,45.6,46.4,47.2,48.0,48.8,49.6,50.4,51.2,52.0,52.8,53.6,54.4,55.2,56.0,56.8,57.6,58.4,59.2,60.0,60.8,61.6,62.4,63.2,64.0,64.8,65…
vx	trajectory 4	3.84145689999805,-5.9095054027988425,0.49262040731484547,-0.14776680325496727,1.815290560947247,1.6748003003998235,1.0349785814917567,-2.0783848625207924,-0.08592315248186815,4.205735887917327,-5.620821763213968,0.11972134067548271,3.0035221537399788,-3.383223435093681,-1.5008085678659455,12.168235357386552,-0.8787844146134207,-4.247052206200408,2.8943390751045683,-0.249523227473673,-2.4257191531…
