# Supplementary material for: Heterogeneous T cell motility behaviors emerge from a coupling between speed and turning in vivo
Source: eLife. 2020 May 19;9:e53933. doi: 10.7554/eLife.53933 (PMC7237209; doi:10.7554/eLife.53933)
Supplement: Figure 2—source data 3. — Speed histogram values. [file elife-53933-fig2-data3.txt]

speed bins	0.0,2.0,4.0,6.0,8.0,10.0,12.0,14.0,16.0,18.0,20.0,22.0,24.0,26.0,28.0,30.0
overall speed dist	0.1902025541661128,0.11586282348851239,0.055955460578112695,0.0351990265948201,0.025183791576773244,0.01917158311264711,0.015388390711751413,0.012290262880747641,0.009243259271377592,0.007443686669870451,0.005393605382358053,0.003599145203014284,0.0024744123270723202,0.0016001881371356121,0.0009918098996942772
speed dist	trajectory 1	0.4491150442477876,0.048672566371681415,0.0022123893805309734,0.0,0.0,0.0,0.0,0.0,0.0,0.0,0.0,0.0,0.0,0.0,0.0
speed dist	trajectory 2	0.22123893805309736,0.13716814159292035,0.06637168141592921,0.02654867256637168,0.033185840707964605,0.00663716814159292,0.0022123893805309734,0.0,0.0,0.004424778761061947,0.0022123893805309734,0.0,0.0,0.0,0.0
speed dist	trajectory 3	0.07964601769911504,0.09734513274336283,0.084070796460177,0.05530973451327434,0.061946902654867256,0.03982300884955752,0.017699115044247787,0.024336283185840708,0.01991150442477876,0.008849557522123894,0.008849557522123894,0.0,0.0,0.0022123893805309734,0.0
speed dist	trajectory 4	0.04666666666666667,0.06,0.05555555555555555,0.051111111111111114,0.05555555555555555,0.028888888888888888,0.035555555555555556,0.042222222222222223,0.011111111111111112,0.028888888888888888,0.024444444444444446,0.022222222222222223,0.024444444444444446,0.0044444444444444444,0.008888888888888889
