# Supplementary material for: Heterogeneous T cell motility behaviors emerge from a coupling between speed and turning in vivo
Source: eLife. 2020 May 19;9:e53933. doi: 10.7554/eLife.53933 (PMC7237209; doi:10.7554/eLife.53933)
Supplement: Figure 2—source data 4. — Angle histogram values. [file elife-53933-fig2-data4.txt]

angle bins	0.0,0.3141592653589793,0.6283185307179586,0.9424777960769379,1.2566370614359172,1.5707963267948966,1.8849555921538759,2.199114857512855,2.5132741228718345,2.827433388230814,3.141592653589793
overall angle dist	0.5593487742171832,0.4406970272501494,0.3335031380700522,0.2625372732220608,0.2239249547840029,0.20865884946672614,0.21048018524210624,0.2383962953992956,0.30078532450504264,0.4047670396812877
angle dist	trajectory 1	0.268173164184146,0.268173164184146,0.17489554185922565,0.25651346139353093,0.268173164184146,0.2215343530216858,0.3264716781372212,0.41974930046214154,0.4430687060433716,0.536346328368292
angle dist	trajectory 2	0.5713254367401371,0.4663881116246017,0.38477019209029645,0.3264716781372212,0.19821494744045573,0.2215343530216858,0.1632358390686106,0.2448537586029159,0.20987465023107077,0.39642989488091146
angle dist	trajectory 3	0.5829851395307521,0.5713254367401371,0.4897075172058318,0.3497910837184513,0.2448537586029159,0.11659702790615042,0.17489554185922565,0.2215343530216858,0.17489554185922565,0.25651346139353093
angle dist	trajectory 4	1.0738164835115829,0.6775270669775464,0.4090729460996507,0.3195882391403521,0.1406188252217549,0.15340235478736902,0.10226823652491268,0.05113411826245634,0.1661858843529831,0.08948470695929858
