# Supplementary material for: Heterogeneous T cell motility behaviors emerge from a coupling between speed and turning in vivo
Source: eLife. 2020 May 19;9:e53933. doi: 10.7554/eLife.53933 (PMC7237209; doi:10.7554/eLife.53933)
Supplement: Figure 3—source data 1. — Angle histogram values and error bounds by speed class. [file elife-53933-fig3-data1.txt]

Angle bins (rad)	0.0,0.5235987755982988,1.0471975511965976,1.5707963267948966,2.0943951023931953,2.617993877991494,3.141592653589793
Probability density (median)	Speed class 0	0.2985617370394621,0.2584203838481358,0.2431757489402393,0.2734555968064679,0.3409418975585339,0.4943043369639719
Probability density (2.5 percentile)	Speed class 0	0.279811947247721,0.24702598055653255,0.23347591267987353,0.262583947931593,0.3266214857101055,0.4725420655011111
Probability density (97.5 percentile)	Speed class 0	0.3194303256604405,0.2711829119180505,0.2523456667409882,0.28466143158942137,0.3537196811327433,0.5144979350752942
Probability density (median)	Speed class 1	0.39791569162428414,0.30079122151462534,0.23356516513677286,0.24179184453075692,0.28344884474106824,0.4516618552515873
Probability density (2.5 percentile)	Speed class 1	0.373548163114179,0.2861660170657706,0.22396758233233893,0.22900582573502257,0.2727054552365247,0.4266170470708567
Probability density (97.5 percentile)	Speed class 1	0.4241184536806213,0.31355770815574013,0.24399241598164312,0.2527636983397278,0.2960779268136535,0.47588808929034593
Probability density (median)	Speed class 2	0.5058502035598647,0.32291262628106243,0.2345284073572379,0.207389736136058,0.24566705048610432,0.39338157002937274
Probability density (2.5 percentile)	Speed class 2	0.4814406106042227,0.3090656398596664,0.22517213494591998,0.19707260035581398,0.22915173902374794,0.3762927768442572
Probability density (97.5 percentile)	Speed class 2	0.5329154887400714,0.33496212287460253,0.2436841450191185,0.21890286774340378,0.25904577253213174,0.412168345383928
Probability density (median)	Speed class 3	0.7013769352401049,0.3898982076832693,0.22154690159254636,0.15987541301551828,0.16729361766426848,0.2687682583727438
Probability density (2.5 percentile)	Speed class 3	0.6742196921903169,0.37376455347197973,0.21141409205699804,0.15025070071101912,0.15722674045630874,0.2490358173875554
Probability density (97.5 percentile)	Speed class 3	0.7295308145428551,0.4059426995552265,0.23155395546743482,0.16893704699531104,0.18095498531590753,0.29046183482933474
Probability density (median)	Speed class 4	0.8904382626500884,0.46866283426903577,0.21463369809580646,0.10578982458671438,0.10023889304368838,0.1281949243556781
Probability density (2.5 percentile)	Speed class 4	0.8538642728594602,0.4511673529413007,0.20279678059873607,0.09553095048652871,0.08979288437386884,0.10818767894914001
Probability density (97.5 percentile)	Speed class 4	0.9243286148289955,0.48952650841575274,0.2285022541691065,0.11395412600856394,0.11286060223180137,0.151596813068666
