# Supplementary material for: Heterogeneous T cell motility behaviors emerge from a coupling between speed and turning in vivo
Source: eLife. 2020 May 19;9:e53933. doi: 10.7554/eLife.53933 (PMC7237209; doi:10.7554/eLife.53933)
Supplement: Figure 3—source data 2. — Cosine statistic by speed class. [file elife-53933-fig3-data2.txt]

Local speed (um/min)	Speed Class 0	1.1594624090130892,2.7247016593960893,4.761427227209094,6.811182271815289,8.903663914825056,10.916967438991872,12.71838333680305
Cosine of turn angles (median)	Speed Class 0	-0.1406266021664861,-0.16104165204764037,0.0012698859093905523,0.10690121546496834,0.16030507633655655,0.13546724131638144,0.0559965675597735
Cosine of turn angles (2.5 percentile)	Speed Class 0	-0.16323136980449754,-0.2107026103087233,-0.07230708875653835,-0.06371883500816354,-0.08970705039340154,-0.13639195638911458,-0.3713798664066181
Cosine of turn angles (97.5 percentile)	Speed Class 0	-0.1255393705411725,-0.11630601017294932,0.07208711348803847,0.2331388398165757,0.38785013373478233,0.3638833667729002,0.45112995185534915
Local speed (um/min)	Speed Class 1	1.2818958612179903,2.8523374324146076,4.844513912074239,6.867035720351348,8.886589690938091,10.909855674403957,12.920052664711463
Cosine of turn angles (median)	Speed Class 1	-0.08921983529053412,-0.04799820804500572,0.04607904553475316,0.1415407304371465,0.24846400133013125,0.22623958022376528,0.27804395655159314
Cosine of turn angles (2.5 percentile)	Speed Class 1	-0.11389736620552542,-0.07909994764093123,-0.006789723333691932,0.07184608041549312,0.13331472375371042,0.07383064935731697,0.11982593196968382
Cosine of turn angles (97.5 percentile)	Speed Class 1	-0.06065462510075331,-0.010435497477190822,0.09094308694647486,0.21054233588401353,0.3448968720202542,0.3497425564764799,0.43883854442871784
Local speed (um/min)	Speed Class 2	1.3592459380427138,2.9080056786076005,4.905789964526386,6.898811607807905,8.940267987727529,10.862059149956655,12.915652223512016
Cosine of turn angles (median)	Speed Class 2	-0.05886139171508383,-0.015422874924149772,0.10339781067195479,0.25615347018918244,0.3499493702468942,0.4587693852451164,0.46438407800472004
Cosine of turn angles (2.5 percentile)	Speed Class 2	-0.08315881972997007,-0.04753644258115556,0.06312760839509393,0.20461683265742556,0.2913700997514195,0.3903468981524066,0.37959221653877173
Cosine of turn angles (97.5 percentile)	Speed Class 2	-0.03194571862909465,0.008158287915859826,0.14517569130509228,0.3035236291115248,0.41095774477488717,0.5283326563942029,0.5387649858750772
Local speed (um/min)	Speed Class 3	1.344455734647938,2.975539907630186,4.968402131723588,6.950625237264408,8.935766326144396,10.950848015362649,12.920223457582338
Cosine of turn angles (median)	Speed Class 3	-0.029950799032167588,0.07521015643639326,0.2252144414560181,0.3603551848910442,0.47812461374917087,0.5910058228242031,0.6151031780288156
Cosine of turn angles (2.5 percentile)	Speed Class 3	-0.06338054177039076,0.03546959466919116,0.19172441817927388,0.3204946219722624,0.4352828060245034,0.5544719673306628,0.579845772090832
Cosine of turn angles (97.5 percentile)	Speed Class 3	-0.001085907646606906,0.10588146142279177,0.25881485375536833,0.40493950783384547,0.5159698036094783,0.6290427613672583,0.6547693031768829
Local speed (um/min)	Speed Class 4	1.3705346955177873,3.075459240822411,5.018465929915647,6.993100001119539,9.010993476170153,10.99828272892955,12.97732596318602
Cosine of turn angles (median)	Speed Class 4	-0.09238812849525405,0.12607512984048255,0.2794272427895647,0.39256532317008286,0.5183920538865298,0.6324536621772969,0.6568533174118144
Cosine of turn angles (2.5 percentile)	Speed Class 4	-0.19154297912273882,0.06542933855679864,0.21611441905239845,0.33783187703130385,0.47204348671459545,0.5970247176898431,0.6185578590724694
Cosine of turn angles (97.5 percentile)	Speed Class 4	0.019204287609323027,0.18648663085981113,0.3352376313497587,0.44408439488602236,0.5571923089606474,0.6653296542124353,0.6917913814107186
