# Supplementary material for: Heterogeneous T cell motility behaviors emerge from a coupling between speed and turning in vivo
Source: eLife. 2020 May 19;9:e53933. doi: 10.7554/eLife.53933 (PMC7237209; doi:10.7554/eLife.53933)
Supplement: Figure 3—source data 3. — MSD by speed class and error bounds. [file elife-53933-fig3-data3.txt]

tau (min)	0.75,1.5,2.25,3.0,4.5,6.0,7.5,9.0,10.5,12.0,13.5,15.0,16.5,18.0
MSD, scaled (median)	Speed class 0	1.0,1.8890452716983732,2.738561638303895,3.5735414957948497,5.190445893303934,6.748427937419365,8.259807033506618,9.803150124425494,11.325947099336005,12.887165509456228,14.470246393315465,16.218291410089574,18.010879712453757,19.835800545048933
MSD, scaled (2.5 percentile)	Speed class 0	0.8925151802224006,1.6445696464071742,2.3563111934101935,3.0308124311825413,4.352149459508813,5.592293793102201,6.875048204659638,8.085680404532287,9.461946747647897,10.774536375275062,12.149073179228862,13.588762929416337,15.009812977303095,16.48805655306008
MSD, scaled (97.5 percentile)	Speed class 0	1.1058850890236356,2.1106318592958795,3.1152234705379374,4.140307334816526,6.099990776544459,8.051482771357293,9.967825267296483,11.945984753540433,13.832567243892507,15.743440517864649,17.823642114101396,19.92861170999203,22.42293159898368,24.895715460108246
MSD, scaled (median)	Speed class 1	1.0,2.149016465521318,3.304194404578118,4.469465330530405,6.755303603544563,9.053641410567263,11.309213849169678,13.621758105584119,15.90616889440086,18.18016608183549,20.526939187528235,22.817538184269196,25.2397182412876,27.274312733934668
MSD, scaled (2.5 percentile)	Speed class 1	0.9480268923152363,1.998136358242407,2.996106360796059,3.9537166652511306,5.738177117880293,7.565477479485615,9.196802017107437,10.845124266632787,12.518048155963879,14.052105884126131,15.662738121259407,17.244013778991324,18.887475366992014,20.313054515139225
MSD, scaled (97.5 percentile)	Speed class 1	1.0576818212374883,2.3669820183114196,3.7596611079871827,5.127184435608031,8.004729392118257,10.978319406092478,13.949733398175173,16.994294943071857,20.13889704837491,23.28618113976291,26.411049436289176,29.570747893452218,32.8921477353069,35.823562251437856
MSD, scaled (median)	Speed class 2	1.0,2.4817559147155546,4.124043081679686,5.807340915990603,9.336435670187438,12.59293542717155,15.69976722785537,18.92466792378167,21.920480655322624,24.655208253609953,27.117748689139102,29.305302812467442,31.873973987030507,34.220817348701175
MSD, scaled (2.5 percentile)	Speed class 2	0.9513722496647682,2.295916725066901,3.7527422689071552,5.192249287077355,8.158052054956276,10.870473376324876,13.451500186585912,16.11242522060833,18.507906463060152,20.56500613326921,22.451229732880964,24.06759215334497,25.745684612857062,27.606491614773223
MSD, scaled (97.5 percentile)	Speed class 2	1.0650055939745504,2.6685217135002963,4.492988372821266,6.385364223921143,10.384589855244995,14.28056729837748,18.048402861646554,22.124501375714658,25.814186010626905,29.13125637171801,32.44125185758294,35.536376237375606,38.0489586531693,41.17311499853089
MSD, scaled (median)	Speed class 3	1.0,2.8464392024421636,5.126043874734366,7.647935470228635,13.046782678980001,18.6227489671237,24.113224152922477,29.559642546511526,34.76693127335378,39.678109612205,44.66341239056881,49.28776920781811,53.764187850556745,57.65516575234437
MSD, scaled (2.5 percentile)	Speed class 3	0.9320820529608077,2.6391014868556946,4.74870038968448,7.03515850707684,11.786341718882023,16.59287995682427,21.241084678122743,25.703123304629766,29.734599463646575,34.18372091812681,38.31505593673623,42.341310305543004,46.174934426720334,49.6078309651206
MSD, scaled (97.5 percentile)	Speed class 3	1.0471811381300786,3.000164876465989,5.4614481016960434,8.231900546418489,14.11941199143529,20.372835470912772,26.82969241429554,33.189508747827965,38.76843342772432,44.965387779659885,50.83325803657171,56.81330096791867,62.728230255729514,68.22871096447463
MSD, scaled (median)	Speed class 4	1.0,3.114720119806876,5.956336197920111,9.281698015589926,16.773703638945697,24.846551015727474,32.97232979917196,40.735154897978866,48.35218630275745,55.190838975879295,61.917633682990015,68.6016006510389,75.15989031532666,81.80338332630765
MSD, scaled (2.5 percentile)	Speed class 4	0.9282919652895013,2.8667499897130964,5.438140547078831,8.444636674687086,15.172275449148778,22.45872833940369,29.405327094635673,35.92157258668277,42.08041823412916,47.799435825345945,53.03663971021596,58.30958406717838,62.944384495460305,67.97223704725256
MSD, scaled (97.5 percentile)	Speed class 4	1.074565002093445,3.3641105045797337,6.426904270976055,10.065155092182545,18.483723061262772,27.732239178917588,37.165198725073175,46.47565041078443,55.79332090490829,64.74811533822893,73.19986854556653,81.5842669859263,89.55470769144658,97.4460890317092
