# Supplementary material for: Heterogeneous T cell motility behaviors emerge from a coupling between speed and turning in vivo
Source: eLife. 2020 May 19;9:e53933. doi: 10.7554/eLife.53933 (PMC7237209; doi:10.7554/eLife.53933)
Supplement: Figure 3—source data 4. — Speeds, turn angle cosines, and correlations by trajectory. [file elife-53933-fig3-data4.txt]

Speeds (um/min)	7.773362302427513,7.653933983647503,10.835715392145982,9.00560895522529,4.870821580425871,4.467596016767811,11.308310297987493,7.207341788312465,8.353627572685545,3.9763288189701793,8.042160846483991,8.354057867796632,3.3363310237615647,9.978072981951229,6.741109296207412,11.579982814219015,8.500446607832396,6.605369838763914,10.786005211061415,11.369149995017398,9.497499250204344,6.7714852504666…
Average of cosine of turn angles	0.6749774945225697,0.482853517021224,0.5613728448218271,0.5632422813505984,0.12257636632892023,0.058012887282093306,0.6833780430967051,0.52448262138789,0.6157542245005103,0.2583326245401873,0.6414926909083616,0.580943435715974,0.29905972507487916,0.3905890401847115,0.2883841692091622,0.6512902048493082,0.11738221203001055,0.3089425939942874,0.5193291026720235,0.5318733863501596,0.4982550106611223…
Additional turn angle-speed correlation	0.26010674092966235,0.2977715080158728,0.37740365172239904,0.34576929565550774,0.347711312095478,0.15446258464137966,0.3000384848426528,0.20648376325900597,0.3627886962608714,0.21342983092023193,0.4154354908637373,0.3191770696677717,0.14173955546176256,0.16346189229814412,0.2850059413688285,0.1007418366501687,0.11498664531434225,0.4253281150272265,0.2592626436925012,0.37775031727755937,0.44750522…
