# Supplementary material for: Heterogeneous T cell motility behaviors emerge from a coupling between speed and turning in vivo
Source: eLife. 2020 May 19;9:e53933. doi: 10.7554/eLife.53933 (PMC7237209; doi:10.7554/eLife.53933)
Supplement: Figure 4—source data 1. — Average persistence time measurement and error bounds. [file elife-53933-fig4-data1.txt]

Speeds (um/min)	1.562778431482602,2.3662195679440945,3.0417366531040773,3.65216758279979,4.476965762839657,5.555770712082043,6.929709827961946,8.572753873375998,10.812948803666007,13.670027615910659
Correlation times (median)	0.46981512252345287,0.49497280710855507,0.6149062729122751,0.7366301726307031,0.7952483817013066,1.0065122255948733,1.2472328182402386,1.532162050875376,1.804677661425671,2.2315106811659233
Correlation times (2.5 percentile)	0.425926621590183,0.44836171797841906,0.5495439219676017,0.6358609630677329,0.7106064705861097,0.8886212385034715,1.08736946781995,1.3676045008659514,1.587920303654281,1.9679636052706673
Correlation times (97.5 percentile)	0.5149100566323471,0.5464346312323243,0.6876768521076155,0.844876185842369,0.896595811865762,1.1650688247084002,1.4052614677630606,1.7291151175831685,2.0111899816194265,2.5166846475270543
