# Supplementary material for: Heterogeneous T cell motility behaviors emerge from a coupling between speed and turning in vivo
Source: eLife. 2020 May 19;9:e53933. doi: 10.7554/eLife.53933 (PMC7237209; doi:10.7554/eLife.53933)
Supplement: Figure 5—source data 1. — Speeds and turn angle cosines for each trajectory in each treatment (fish). [file elife-53933-fig5-data1.txt]

fish_T	control	speeds	7.773362302427513,7.653933983647503,10.835715392145982,9.00560895522529,4.870821580425871,4.467596016767811,11.308310297987493,7.207341788312465,8.353627572685545,3.9763288189701793,8.042160846483991,8.354057867796632,3.3363310237615647,9.978072981951229,6.741109296207412,11.579982814219015,8.500446607832396,6.605369838763914,10.786005211061415,11.369149995017398,9.497499250204344,6.7714852504666…
fish_T	control	turn angle cosines	0.6749774945225697,0.482853517021224,0.5613728448218271,0.5632422813505984,0.12257636632892023,0.058012887282093306,0.6833780430967051,0.52448262138789,0.6157542245005103,0.2583326245401873,0.6414926909083616,0.580943435715974,0.29905972507487916,0.3905890401847115,0.2883841692091622,0.6512902048493082,0.11738221203001055,0.3089425939942874,0.5193291026720235,0.5318733863501596,0.4982550106611223…
fish_T	rockout	speeds	2.631486965445481,2.5443246852028,2.8241189956355806,3.861169877652381,2.4016347502222013,2.4433647648672028,3.444576821076913,4.581461926555664,2.6858586911552833,2.3553039434516263,2.265002622736525,2.0579565979043566,2.4690559837709882,1.4919796136922296,1.7976275008036033,1.5250464055006419,2.0529667639380893,1.6600024242693376,1.976855308912633,2.072856724803405,3.966838640583518,3.757308038…
fish_T	rockout	turn angle cosines	-0.03583905081916501,0.20265944688498885,-0.03364769169212897,0.11301286872408793,-0.0994825933966191,-0.05091019390367327,-0.1129117924008088,0.24398742691687464,0.03190406100402613,0.020023526251635445,-0.1369272325720984,-0.21241978394300393,0.08065306865781947,-0.20085660448267362,-0.171248753949317,-0.11720441295070248,0.00762370708264452,-0.14381070746278377,-0.10868641498243242,-0.17578078…
