# Supplementary material for: Heterogeneous T cell motility behaviors emerge from a coupling between speed and turning in vivo
Source: eLife. 2020 May 19;9:e53933. doi: 10.7554/eLife.53933 (PMC7237209; doi:10.7554/eLife.53933)
Supplement: Figure 5—source data 2. — Speed histogram values for each treatment (fish). [file elife-53933-fig5-data2.txt]

speed bins (um/min)	0.0,1.0,2.0,3.0,4.0,5.0,6.0,7.0,8.0,9.0,10.0,11.0,12.0,13.0,14.0,15.0,16.0,17.0,18.0
histogram values	fish_T	control	0.008426966292134831,0.08286516853932584,0.14606741573033707,0.16292134831460675,0.09831460674157304,0.09129213483146068,0.06320224719101124,0.06601123595505617,0.05196629213483146,0.03651685393258427,0.05056179775280899,0.046348314606741575,0.02949438202247191,0.033707865168539325,0.01544943820224719,0.0056179775280898875,0.008426966292134831,0.0028089887640449437
histogram values	fish_T	rockout	0.029661016949152543,0.3601694915254237,0.2796610169491525,0.13559322033898305,0.0635593220338983,0.029661016949152543,0.046610169491525424,0.01694915254237288,0.012711864406779662,0.00423728813559322,0.012711864406779662,0.00423728813559322,0.00423728813559322,0.0,0.0,0.0,0.0,0.0
