# Supplementary material for: Heterogeneous T cell motility behaviors emerge from a coupling between speed and turning in vivo
Source: eLife. 2020 May 19;9:e53933. doi: 10.7554/eLife.53933 (PMC7237209; doi:10.7554/eLife.53933)
Supplement: Figure 5—source data 3. — Speeds and turn angle cosines for each trajectory in each treatment (mouse). [file elife-53933-fig5-data3.txt]

Gerard_mouse_T	control	speeds	6.629387521843168,7.736444711004707,6.708736360215633,5.875604762093223,3.5474991943373992,9.532632892198857,6.926370457018958,5.384446086539821,4.746200763020431,10.906758903172634,7.967523744898799,7.809070355238558,7.665030720077139,4.164375363098136,6.8323044309635925,3.5422453674461103,4.177756888532788,1.1368734714762438,2.6481332319183646,0.7963733184055207,0.9280219673374805,1.09185601578…
Gerard_mouse_T	control	turn angle cosines	0.5605208646115613,0.5673141679678425,0.5958075535890048,0.3596542051220837,0.12331614590636576,0.7023519563972329,0.472463289814942,0.3001899093701761,0.3638972744310235,0.740288377233974,0.3105337930887054,0.6621523851323422,0.6218519069631421,0.012667830758105113,0.5001778042242295,0.1972905262988287,0.5554004892370429,-0.08853465908343584,0.33009450452238764,-0.1306728675075746,-0.05588754661…
Gerard_mouse_T	Myo1g_KO	speeds	4.482622647815257,4.08181249373739,4.067665013881863,0.9005158098004179,4.382721686497112,2.917481390602952,5.552914990573548,4.177456170564599,7.503825680664,6.702189579561157,7.584459353618693,8.645752873314489,12.384755632555501,11.709623702444329,11.070894162603329,11.537915196750244,11.899593365269611,9.015290847314226,9.56192470048921,12.309823092834229,10.736718602728121,9.204678001933779,…
Gerard_mouse_T	Myo1g_KO	turn angle cosines	0.2599467994285609,0.2404686191597973,0.4109703311690866,-0.36051314254009165,0.4304808275796466,0.2429362056869039,0.5813468564190818,0.5871490315264587,0.7802967748270455,0.43945658527302955,0.4958828542434654,0.2568626852018487,0.637324307905395,0.6157236272700161,0.3909742787731923,0.4837421068867735,0.5864561970383498,0.5060061237763566,0.4365845367421427,0.7894271475364446,0.466303521447145…
