# Supplementary material for: Heterogeneous T cell motility behaviors emerge from a coupling between speed and turning in vivo
Source: eLife. 2020 May 19;9:e53933. doi: 10.7554/eLife.53933 (PMC7237209; doi:10.7554/eLife.53933)
Supplement: Figure 5—source data 4. — Speed histogram values for each treatment (mouse). [file elife-53933-fig5-data4.txt]

speed bins (um/min)	0.0,1.0,2.0,3.0,4.0,5.0,6.0,7.0,8.0,9.0,10.0,11.0,12.0,13.0,14.0,15.0,16.0,17.0,18.0
histogram values	Gerard_mouse_T	control	0.11904761904761904,0.11904761904761904,0.09523809523809523,0.14285714285714285,0.16666666666666666,0.09523809523809523,0.09523809523809523,0.09523809523809523,0.0,0.047619047619047616,0.023809523809523808,0.0,0.0,0.0,0.0,0.0,0.0,0.0
histogram values	Gerard_mouse_T	Myo1g_KO	0.04065040650406504,0.032520325203252036,0.06504065040650407,0.11382113821138211,0.08943089430894309,0.0975609756097561,0.04065040650406504,0.07317073170731707,0.07317073170731707,0.10569105691056911,0.056910569105691054,0.08943089430894309,0.07317073170731707,0.008130081300813009,0.024390243902439025,0.008130081300813009,0.008130081300813009,0.0
