# Supplementary material for: Heterogeneous T cell motility behaviors emerge from a coupling between speed and turning in vivo
Source: eLife. 2020 May 19;9:e53933. doi: 10.7554/eLife.53933 (PMC7237209; doi:10.7554/eLife.53933)
Supplement: Figure 5—source data 5. — Speeds and turn angle cosines for each trajectory in each treatment (Dictyostelium). [file elife-53933-fig5-data5.txt]

Gautreau_dicty	WT	speeds	3.7976990733900906,3.0071347961996224,4.5799662903804235,4.248226092701443,3.996656592733403,3.0099164574843047,1.618124871444053,3.0562573269621667,5.084333221963807,3.39153518526065,4.883592644996386,1.3438897698095533,2.694119646238038,3.204415125477283,4.257511498514817,4.6990067105764455,4.913187172793389,3.4403365696856754,4.139463552325676,1.9754818900787177,5.451283245830799,3.76301435515…
Gautreau_dicty	WT	turn angle cosines	0.3459824528434237,0.12206959561406402,0.127036850946042,0.24526745399581598,0.18668932557928902,0.11226843781756778,-0.27927133135818355,0.16377192027508308,0.5279169119894386,0.20069415147675507,0.1922310621094207,-0.019414969123428903,0.16887101582517527,0.16292893584054624,0.0725174469043123,0.4521230328389509,0.45078901552946726,0.2211990487608629,0.23612452596291364,0.1896061879175201,0.457…
Gautreau_dicty	Arp_KO	speeds	8.080081395511288,6.586950677587657,5.590970121146668,5.231195689625005,6.791223333346435,3.016266498497117,3.764761275078958,5.656584761514059,4.664317883727318,5.2992343262084205,4.625740491778986,6.22416877079845,4.494191589189572,5.069694697553187,5.525709725140129,6.8647127588342345,5.544292989490161,2.7109693164081365,2.477540267114414,7.673619119386262,4.820826111233869,6.365866467329045,5…
Gautreau_dicty	Arp_KO	turn angle cosines	0.4410945729294694,0.6057033552415934,0.4524155928946166,0.5182716560390749,0.7422788809471825,0.1856131375998435,0.3045502427360809,0.39975407321924916,0.06282647538549099,0.3674977973929276,0.19497835615674408,0.3104259201346628,0.3104644299754763,0.39955571720758304,0.4798690782851644,0.5855005941723374,0.3582938732760002,0.0836717144667323,0.11486008072221196,0.5091772073278514,0.715060204481…
Gautreau_dicty	Arp_rescue	speeds	3.826007869448894,4.240085869640006,3.179662285979585,3.784520428281055,2.8933961482979247,3.22944193661925,2.6460652321549207,2.598279777228994,2.69129942715479,4.207780135280234,3.89408920747725,1.6246364504828152,4.96423686510562,4.597205185615698,2.027926113728427,2.9227225125616583,2.9480299181428298,2.881541135391666,1.5721199227228562,2.54256026581146,1.4826910562402376,3.283169135342976,1…
Gautreau_dicty	Arp_rescue	turn angle cosines	0.28110441884460513,1.7134642836291995e-05,0.24860150817736743,0.06051266210202249,0.13684208948047222,0.12087884780024623,-0.07563889081302548,0.18496786117975358,0.0632470920628335,0.4607945935078382,0.2336731190711281,0.13721959852561394,0.3959523250050611,0.35904657322273575,0.10351436871573773,0.14647792912823837,-0.05059725290101416,0.04273251507217107,-0.045750260205809384,-0.1585858980263…
