# Supplementary material for: Heterogeneous T cell motility behaviors emerge from a coupling between speed and turning in vivo
Source: eLife. 2020 May 19;9:e53933. doi: 10.7554/eLife.53933 (PMC7237209; doi:10.7554/eLife.53933)
Supplement: Figure 5—source data 6. — Speed histogram values for each treatment (Dictyostelium). [file elife-53933-fig5-data6.txt]

speed bins (um/min)	0.0,1.0,2.0,3.0,4.0,5.0,6.0,7.0,8.0,9.0,10.0,11.0,12.0,13.0,14.0,15.0,16.0,17.0,18.0
histogram values	Gautreau_dicty	WT	0.0,0.14285714285714285,0.09523809523809523,0.38095238095238093,0.2619047619047619,0.09523809523809523,0.023809523809523808,0.0,0.0,0.0,0.0,0.0,0.0,0.0,0.0,0.0,0.0,0.0
histogram values	Gautreau_dicty	Arp_KO	0.0,0.0,0.05263157894736842,0.10526315789473684,0.15789473684210525,0.2894736842105263,0.3157894736842105,0.05263157894736842,0.02631578947368421,0.0,0.0,0.0,0.0,0.0,0.0,0.0,0.0,0.0
histogram values	Gautreau_dicty	Arp_rescue	0.047619047619047616,0.11904761904761904,0.30952380952380953,0.3333333333333333,0.16666666666666666,0.0,0.023809523809523808,0.0,0.0,0.0,0.0,0.0,0.0,0.0,0.0,0.0,0.0,0.0
