# Supplementary material for: Heterogeneous T cell motility behaviors emerge from a coupling between speed and turning in vivo
Source: eLife. 2020 May 19;9:e53933. doi: 10.7554/eLife.53933 (PMC7237209; doi:10.7554/eLife.53933)
Supplement: Figure 6—source data 1. — UMAP coordinates for cells. [file elife-53933-fig6-data1.txt]

UMAP 1	9.331636,6.871355,9.070351,7.1911616,8.471969,8.702915,8.295222,6.842545,6.183852,9.96507,-15.401656,7.432988,-14.284903,-14.421439,9.74701,9.031303,-13.777409,7.4557223,-14.5028715,10.189456,7.476982,9.999174,5.923117,9.573819,9.066985,5.9147043,6.369454,-15.501391,8.7748785,7.1774707,-14.980526,-15.227965,8.976112,6.96167,7.875766,9.8370495,-14.907882,5.583399,7.9633923,-14.343512,7.4062266,7.2…
UMAP 2	-5.9514713,-3.7334702,-6.240193,-5.342681,-4.330278,-5.5751867,-4.0250096,-3.0801792,-6.517579,-5.916057,-1.4426934,-5.3241615,-3.3930213,-1.7366517,-5.1969256,-5.7072587,-3.0556562,-3.5409737,-1.7109675,-5.408872,-3.4918835,-5.3613067,-6.475718,-6.0371327,-5.437428,-2.1328573,-2.8390834,-2.273472,-4.4158273,-4.0474277,-2.7453902,-2.4374764,-5.284378,-4.007886,-5.7259097,-5.644504,-2.7355464,-2.0…
Cluster	0,0,0,0,0,0,0,0,0,0,1,0,1,1,0,0,1,0,1,0,0,0,0,0,0,0,0,1,0,0,1,1,0,0,0,0,1,0,0,1,0,0,0,0,0,0,0,0,0,0,0,1,0,0,0,1,0,0,0,0,0,0,0,0,1,1,0,0,1,0,1,0,0,0,0,0,0,0,0,1,0,0,0,1,1,1,1,0,0,0,0,0,1,0,1,1,0,0,1,1,0,1,1,1,0,1,0,0,1,0,1,0,1,0,0,0,1,0,1,0,0,0,0,0,1,0,0,1,0,0,1,0,0,0,1,1,1,0,1,1,1,0,0,1,1,1,0,0,1,1,1,0,0,0,0,1,0,1,0,0,0,1,1,0,1,0,0,1,0,0,1,0,1,0,1,0,1,1,0,0,1,1,0,0,0,0,0,1,0,0,0,0,0,0,1,0,0,0,1,1…
