# Supplementary material for: Heterogeneous T cell motility behaviors emerge from a coupling between speed and turning in vivo
Source: eLife. 2020 May 19;9:e53933. doi: 10.7554/eLife.53933 (PMC7237209; doi:10.7554/eLife.53933)
Supplement: Figure 6—source data 3. — Histogram values for correlation statistic, as well as values for the four significant genes. [file elife-53933-fig6-data3.txt]

Spearman rank correlation statistic, bins	-0.4,-0.38,-0.36,-0.33999999999999997,-0.31999999999999995,-0.29999999999999993,-0.2799999999999999,-0.2599999999999999,-0.23999999999999988,-0.21999999999999986,-0.19999999999999984,-0.17999999999999983,-0.1599999999999998,-0.1399999999999998,-0.11999999999999977,-0.09999999999999976,-0.07999999999999974,-0.05999999999999972,-0.0399999999999997,-0.019999999999999685,3.3306690738754696e-16,0.0200…
Histogram values	0.0,0.0,0.0,0.02251238180999548,0.0,0.02251238180999548,0.04502476361999096,0.2026114362899593,0.5402971634398914,0.8779828905898236,1.4858171994597016,2.1161638901395747,2.9941467807293987,3.7595677622692447,4.795137325529037,5.853219270598824,5.020261143628992,5.6280954524988696,4.502476361999095,3.6695182350292628,2.7465105808194483,1.8009905447996382,1.3957676722197196,0.8104457451598372,0.83…
actb2	0.3262213738621218
BX511128.3	0.25587135606100786
actb1	0.24072336154549076
cdc42l	0.22512937892138207
