# Supplementary material for: Heterogeneous T cell motility behaviors emerge from a coupling between speed and turning in vivo
Source: eLife. 2020 May 19;9:e53933. doi: 10.7554/eLife.53933 (PMC7237209; doi:10.7554/eLife.53933)
Supplement: Figure 6—source data 4. — Expression (counts + 1) for actb2 and arpc1b, and cluster labels. [file elife-53933-fig6-data4.txt]

actb2 expression (counts + 1)	1442.0,5406.0,4921.0,7364.0,12822.0,2424.0,29726.0,3213.0,18783.0,5603.0,1905.0,14234.0,194.0,3932.0,11421.0,5100.0,3026.0,16385.0,3499.0,7092.0,7222.0,327.0,8690.0,3267.0,1713.0,6979.0,8752.0,7975.0,38253.0,5305.0,3074.0,2306.0,15062.0,13423.0,5669.0,8302.0,1124.0,12681.0,3650.0,18131.0,41983.0,10059.0,13261.0,5154.0,6576.0,17528.0,9908.0,9787.0,15478.0,1181.0,7491.0,2241.0,18279.0,14818.0,9171.…
arpc1b expression (counts + 1)	1.0,1195.0,770.0,625.0,1789.0,663.0,5801.0,335.0,994.0,591.0,594.0,1725.0,1.0,810.0,903.0,2573.0,424.0,280.0,1862.0,4.0,774.0,232.0,506.0,685.0,248.0,357.0,1201.0,1385.0,7.0,3818.0,24.0,565.0,2931.0,2330.0,1265.0,1082.0,775.0,1.0,598.0,2078.0,1952.0,112.0,1242.0,271.0,1145.0,958.0,1.0,3392.0,1.0,479.0,581.0,1131.0,369.0,5480.0,420.0,1089.0,380.0,220.0,1945.0,973.0,15.0,448.0,85.0,88.0,285.0,133.0…
Cluster	0,0,0,0,0,0,0,0,0,0,1,0,1,1,0,0,1,0,1,0,0,0,0,0,0,0,0,1,0,0,1,1,0,0,0,0,1,0,0,1,0,0,0,0,0,0,0,0,0,0,0,1,0,0,0,1,0,0,0,0,0,0,0,0,1,1,0,0,1,0,1,0,0,0,0,0,0,0,0,1,0,0,0,1,1,1,1,0,0,0,0,0,1,0,1,1,0,0,1,1,0,1,1,1,0,1,0,0,1,0,1,0,1,0,0,0,1,0,1,0,0,0,0,0,1,0,0,1,0,0,1,0,0,0,1,1,1,0,1,1,1,0,0,1,1,1,0,0,1,1,1,0,0,0,0,1,0,1,0,0,0,1,1,0,1,0,0,1,0,0,1,0,1,0,1,0,1,1,0,0,1,1,0,0,0,0,0,1,0,0,0,0,0,0,1,0,0,0,1,1…
