# Supplementary material for: Heterogeneous T cell motility behaviors emerge from a coupling between speed and turning in vivo
Source: eLife. 2020 May 19;9:e53933. doi: 10.7554/eLife.53933 (PMC7237209; doi:10.7554/eLife.53933)
Supplement: Figure 6—source data 5. — Expression (counts + 1) for actb2 and cdc42l, and cluster labels. [file elife-53933-fig6-data5.txt]

cdc42l expression (counts + 1)	1.0,2985.0,1.0,6.0,3.0,12.0,97.0,10.0,176.0,2.0,144.0,1254.0,1.0,499.0,48.0,1058.0,17.0,12.0,772.0,990.0,451.0,1.0,1.0,560.0,2.0,730.0,659.0,62.0,18.0,1.0,1.0,83.0,103.0,2868.0,511.0,1.0,12.0,1.0,1098.0,166.0,605.0,173.0,546.0,752.0,1.0,1.0,1.0,460.0,17.0,186.0,1.0,129.0,1040.0,585.0,133.0,419.0,11.0,64.0,1.0,1.0,816.0,1.0,1.0,20.0,12.0,1.0,1.0,168.0,33.0,2.0,65.0,1.0,269.0,2.0,1.0,210.0,23.0,52.…
arpc1b expression (counts + 1)	1.0,1195.0,770.0,625.0,1789.0,663.0,5801.0,335.0,994.0,591.0,594.0,1725.0,1.0,810.0,903.0,2573.0,424.0,280.0,1862.0,4.0,774.0,232.0,506.0,685.0,248.0,357.0,1201.0,1385.0,7.0,3818.0,24.0,565.0,2931.0,2330.0,1265.0,1082.0,775.0,1.0,598.0,2078.0,1952.0,112.0,1242.0,271.0,1145.0,958.0,1.0,3392.0,1.0,479.0,581.0,1131.0,369.0,5480.0,420.0,1089.0,380.0,220.0,1945.0,973.0,15.0,448.0,85.0,88.0,285.0,133.0…
Cluster	0,0,0,0,0,0,0,0,0,0,1,0,1,1,0,0,1,0,1,0,0,0,0,0,0,0,0,1,0,0,1,1,0,0,0,0,1,0,0,1,0,0,0,0,0,0,0,0,0,0,0,1,0,0,0,1,0,0,0,0,0,0,0,0,1,1,0,0,1,0,1,0,0,0,0,0,0,0,0,1,0,0,0,1,1,1,1,0,0,0,0,0,1,0,1,1,0,0,1,1,0,1,1,1,0,1,0,0,1,0,1,0,1,0,0,0,1,0,1,0,0,0,0,0,1,0,0,1,0,0,1,0,0,0,1,1,1,0,1,1,1,0,0,1,1,1,0,0,1,1,1,0,0,0,0,1,0,1,0,0,0,1,1,0,1,0,0,1,0,0,1,0,1,0,1,0,1,1,0,0,1,1,0,0,0,0,0,1,0,0,0,0,0,0,1,0,0,0,1,1…
