# Supplementary material for: Heterogeneous T cell motility behaviors emerge from a coupling between speed and turning in vivo
Source: eLife. 2020 May 19;9:e53933. doi: 10.7554/eLife.53933 (PMC7237209; doi:10.7554/eLife.53933)
Supplement: Supplementary file 1. — Log differential expression ratio (see Materials and methods) and Bonferroni-corrected Wilcoxon rank-sum p-value are listed for each gene. Genes with at least 10-fold differential expression and Bonferroni-corrected Wilcoxon rank-sum p-value <.01 are included. [file elife-53933-supp1.txt]

T cell cluster 1
Gene name	Gene ID	Log2 differential expression ratio	Wilcoxon rank-sum p-value (Bonferroni-corrected)
junbb	ENSDARG00000104773	6.513054691954317	1.6185362895590117e-15
CABZ01053483.1	ENSDARG00000100054	6.483379180249846	8.927401559447713e-17
pde4ba	ENSDARG00000032868	6.000794008339698	1.636934879293531e-18
si:dkey-109a10.2	ENSDARG00000101609	5.770504862190952	4.090076262910973e-13
si:dkey-4i23.7	ENSDARG00000094295	5.755751909017052	2.5485581756271204e-10
zgc:56493	ENSDARG00000031435	5.709603090748324	7.217890993850244e-12
sla2	ENSDARG00000020788	5.5336405298881335	1.544139319791882e-15
zgc:65811	ENSDARG00000100904	5.349649969640915	4.1034822507752225e-08
unnamed	ENSDARG00000100432	5.19382920889361	9.880378089473705e-05
gpr184	ENSDARG00000102912	5.088796028377667	1.6668746931246928e-09
si:dkey-11f4.20	ENSDARG00000100887	4.914833818959304	5.78980715328885e-07
dap1b	ENSDARG00000036895	4.837061954279992	7.265225737213019e-15
selplg	ENSDARG00000105023	4.7857431995128135	5.605194706902639e-10
eef1da	ENSDARG00000102291	4.785679302054481	8.527595795911878e-13
cldni	ENSDARG00000054616	4.672073624462778	1.035778297768727e-06
si:ch211-165d12.4	ENSDARG00000079353	4.498973545146726	7.559087155861336e-14
txnipa	ENSDARG00000036107	4.420708911845359	1.6915111416921325e-10
cxcr4b	ENSDARG00000041959	4.192016433521716	2.2641254154201376e-05
tnfrsf9a	ENSDARG00000060498	4.183108486238092	0.003948637945833789
irf2bp2a	ENSDARG00000004702	4.095524151012308	9.735319699099005e-07
si:ch211-119e14.1	ENSDARG00000099518	4.080694810505944	5.596945054291695e-11
rgs13	ENSDARG00000017653	4.077716211920898	1.1311800812301842e-15
ets2	ENSDARG00000103980	4.0761898926591495	2.562970897682509e-07
myca	ENSDARG00000045695	4.070852328918053	2.121633225483141e-06
si:dkey-262k9.2	ENSDARG00000098024	4.0338097122985825	1.5638999836141064e-11
foxo1a	ENSDARG00000099555	3.9925373080956867	4.4189649155544223e-10
slc44a2	ENSDARG00000037059	3.8146987407326303	1.970666804382914e-07
wu:fb55g09	ENSDARG00000088449	3.742425405492257	4.671457280801458e-10
LPXN	ENSDARG00000079315	3.6964692213362	0.00021742183509631166
si:dkey-260g12.1	ENSDARG00000094366	3.6732629471550076	8.154140075775486e-05
tsc22d3	ENSDARG00000075666	3.6591466023201167	2.3875740699290734e-07
si:ch211-150o23.2	ENSDARG00000092746	3.6198040256880706	1.866960553102873e-05
si:ch211-132g1.4	ENSDARG00000095102	3.5708680792045193	1.819435646594958e-05
atp2a3	ENSDARG00000060978	3.5637743877318435	9.735319699099005e-07
dap1b	ENSDARG00000086842	3.5484003385454783	6.2489997850102335e-09
zfp36l1a	ENSDARG00000016154	3.4819794606073824	7.279145168294925e-12
csrnp1a	ENSDARG00000031426	3.4538081185761955	1.480992664354709e-07
zgc:162952	ENSDARG00000056245	3.45086101597801	6.20723383355819e-07
tnfrsf9b	ENSDARG00000090728	3.4120348180480655	1.2713020411443613e-12
ncaldb	ENSDARG00000011334	3.4071892080050517	0.00023236744566930312
gabarapb	ENSDARG00000052082	3.3788089837089434	0.0001834731018991246
sesn1	ENSDARG00000020693	3.356811508127738	8.784357780080238e-05
ccr9a	ENSDARG00000055186	3.3277203846301786	8.617651895367262e-12
T cell cluster 2
Gene name	Gene ID	Log2 differential expression ratio	Wilcoxon rank-sum p-value (Bonferroni-corrected)
icn	ENSDARG00000009978	10.417038020146718	5.196360662983707e-26
BX908792.2	ENSDARG00000105263	8.248696692103598	7.457202234814943e-16
fa2h	ENSDARG00000090063	7.771126850889684	5.285478491349244e-21
adipor2	ENSDARG00000101849	7.055092065427832	2.5074209572709354e-14
ccl38a.5	ENSDARG00000041835	6.765038536510634	4.469265197028509e-09
MDP1	ENSDARG00000088040	6.673452062495389	1.0722155267188819e-13
ccl38.6	ENSDARG00000041923	6.610860439519857	2.562970897682509e-07
BX957297.1	ENSDARG00000090615	6.53788743518995	2.305013697431934e-13
mef2aa	ENSDARG00000031756	6.178983337434463	3.1130260542160314e-13
unnamed	ENSDARG00000089327	5.563142741356943	1.819435646594958e-05
pho	ENSDARG00000035133	5.5232653095708635	4.129095478602935e-06
stom	ENSDARG00000003835	5.328575662713841	1.3189829279099017e-08
cxcl32b.1	ENSDARG00000071499	5.225127090837175	0.00022819509191850102
si:dkeyp-3b12.11	ENSDARG00000098155	5.210021313954044	3.2191986432337948e-18
si:ch211-260p9.3	ENSDARG00000092862	4.858369078380718	1.0045167593479965e-07
zbtb32	ENSDARG00000073726	4.856801800236815	4.415514768310861e-05
ccl38.1	ENSDARG00000041919	4.8387407287691095	7.340911713438124e-12
si:ch211-136m16.8	ENSDARG00000090767	4.833007868276206	1.0286741554412997e-06
im:6904482	ENSDARG00000051836	4.711489829258148	8.609715823746762e-06
itpka	ENSDARG00000042856	4.557003250758948	8.778297967680047e-07
ttyh3a	ENSDARG00000034473	4.449919828623724	7.147828528708594e-08
s1pr5b	ENSDARG00000052192	4.422021813316925	0.005969621518719683
tmem131	ENSDARG00000056259	4.261614573085614	0.0005051228470631872
si:dkey-14f19.6	ENSDARG00000105437	4.26026578319071	1.319681604635058e-09
egr3	ENSDARG00000089156	4.1859179846370935	0.0005264367659177338
kdm7ab	ENSDARG00000018559	4.185385528623409	0.0001879863428686342
unnamed	ENSDARG00000057353	4.177301906934519	2.0861281112753036e-07
ms4a17c.1	ENSDARG00000094643	4.1280076010611655	0.00020464917061787036
lmbr1l	ENSDARG00000004745	4.095667273190366	1.8014664090192636e-09
BX248496.1	ENSDARG00000071261	3.9570400532117387	9.060727475568867e-05
mef2ca	ENSDARG00000029764	3.835770758174438	2.8602987992737835e-08
fbrsl1	ENSDARG00000058232	3.8065000632611325	0.0010610345844427823
si:dkey-56f14.4	ENSDARG00000097110	3.69966880745606	5.912660292116265e-06
otud4	ENSDARG00000103357	3.6469842401394565	5.643033048646739e-11
lpar2a	ENSDARG00000042338	3.455024041270181	0.0007062107253893889
BX936298.1	ENSDARG00000042008	3.3836068365197667	3.384754186718678e-05
plekho1b	ENSDARG00000077499	3.3742173284987866	1.60934276843456e-05
syne1b	ENSDARG00000063068	3.329371875965963	0.0029057794579823897
