# Supplementary material for: Heterogeneous T cell motility behaviors emerge from a coupling between speed and turning in vivo
Source: eLife. 2020 May 19;9:e53933. doi: 10.7554/eLife.53933 (PMC7237209; doi:10.7554/eLife.53933)
Supplement: Supplementary file 2. — Log differential expression ratio (see Materials and methods) and Bonferroni-corrected Wilcoxon rank-sum p-value are listed for each gene. Genes with at least 10-fold differential expression and Bonferroni-corrected Wilcoxon rank-sum p-value <.01 are included. [file elife-53933-supp2.txt]

T cell cluster
Gene name	Gene ID	Log2 differential expression ratio	Wilcoxon rank-sum p-value (Bonferroni-corrected)
si:ch211-214p16.1	ENSDARG00000044129	8.766271892350595	2.32884614169852e-41
dusp2	ENSDARG00000098108	8.412413545796486	1.4181724801038812e-34
tnfrsf9b	ENSDARG00000090728	7.968867220652274	3.7321322172798596e-37
ccr9a	ENSDARG00000055186	7.456043089255344	2.6630158560475007e-37
tagapa	ENSDARG00000002353	7.404193312481445	2.5943017685731487e-33
rgs13	ENSDARG00000017653	7.355639134738166	8.515786414983079e-33
arhgdig	ENSDARG00000004034	7.123611656646351	3.4178096470182535e-35
ptpn4b	ENSDARG00000000183	7.055612756832205	6.190669922319096e-41
cebpb	ENSDARG00000042725	6.657071474926167	8.617900263137146e-20
unnamed	ENSDARG00000074846	6.638852630724289	8.714725008638349e-39
sla2	ENSDARG00000020788	6.601024826222323	1.1499234169076258e-25
srgn	ENSDARG00000077069	6.569208424282214	6.795581949610706e-31
pfn1	ENSDARG00000088091	6.365849073319271	3.161097456334392e-24
si:dkey-27i16.2	ENSDARG00000098293	6.3334716074112185	3.6163000353706888e-28
arpc1b	ENSDARG00000027063	6.186680975484915	1.1697711726045379e-28
wasb	ENSDARG00000026350	6.14656307489759	3.829660368484226e-30
ptprc	ENSDARG00000071437	6.078364682317575	2.4845114180249765e-35
CD53	ENSDARG00000068233	5.855039444330248	3.7561170246815053e-26
unnamed	ENSDARG00000101785	5.833650391593794	8.967975640691505e-24
coro1a	ENSDARG00000054610	5.675530470488452	5.406535691489297e-21
unnamed	ENSDARG00000089868	5.6444349009844315	4.865016537448328e-30
unnamed	ENSDARG00000088017	5.576972505143716	8.24851930885597e-28
si:dkey-238c7.12	ENSDARG00000095556	5.449776632198817	2.7079681222541315e-22
si:ch211-119e14.1	ENSDARG00000099518	5.443421566211232	4.51173736454518e-24
syk	ENSDARG00000008186	5.426610665083825	6.554110672063755e-27
si:dkey-262k9.4	ENSDARG00000089838	5.392887278440061	2.823301896374481e-24
aldocb	ENSDARG00000019702	5.275309683252792	2.200223331459502e-18
ptmaa	ENSDARG00000021113	5.242432886481379	4.287470951139466e-15
il2rb	ENSDARG00000075720	5.219778356497819	1.6564274428020723e-25
runx3	ENSDARG00000052826	5.179207122608699	4.921906580893229e-21
si:ch211-265g21.1	ENSDARG00000096508	5.107524582060326	1.1521113149783227e-20
lcp2a	ENSDARG00000055955	5.084875514861512	1.6369612965993e-23
rel	ENSDARG00000055276	5.024810132826427	1.2667787599320676e-17
tagapb	ENSDARG00000043475	5.012914400090049	3.7267972200443474e-25
hmha1b	ENSDARG00000062049	4.977744069411295	9.37444184715376e-22
scinlb	ENSDARG00000058348	4.964321293037675	6.635945475892137e-19
si:dkey-262k9.2	ENSDARG00000098024	4.9381055708479895	3.574911040007696e-26
si:dkey-161l11.26	ENSDARG00000075807	4.928546365268566	5.2136724644373396e-20
lcp1	ENSDARG00000023188	4.871381214944016	2.1237199439766618e-21
si:ch211-226m16.2	ENSDARG00000036785	4.797262462478471	2.0210739426253804e-20
ccl38.6	ENSDARG00000041923	4.79616041301978	1.1744632106586963e-11
si:dkey-161l11.37	ENSDARG00000104132	4.768286088507413	1.7520541745766322e-18
pkma	ENSDARG00000099730	4.651434044477952	1.302895100164021e-15
zfp36l1a	ENSDARG00000016154	4.56782380954406	2.338901856752503e-15
BX908792.2	ENSDARG00000105263	4.552029957719184	1.0290204500056376e-08
arg2	ENSDARG00000039269	4.535043119674339	4.4845769580839843e-13
cpm	ENSDARG00000011769	4.522660950602527	3.3708498925303585e-13
nr4a1	ENSDARG00000000796	4.451015812899205	1.2244101072575242e-11
capgb	ENSDARG00000099672	4.388357286326229	3.2204962677732127e-16
sept9b	ENSDARG00000103900	4.374903551937354	3.627695255835486e-18
ccl38a.5	ENSDARG00000041835	4.338117340011876	2.964128348436965e-10
pde4ba	ENSDARG00000032868	4.3345094690912145	1.371704121655751e-12
si:dkey-33i11.9	ENSDARG00000102555	4.092207807498174	1.0170006156580514e-09
rac2	ENSDARG00000038010	4.05941973631919	7.559784739329708e-14
RASA2	ENSDARG00000078775	4.043431036889885	5.991777930647014e-12
fcer1g	ENSDARG00000103276	4.007280466642321	2.483863032209759e-11
si:dkey-109a10.2	ENSDARG00000101609	3.9958796173180504	2.016627861077159e-12
calm1b	ENSDARG00000034187	3.958840366339701	6.475334786760316e-12
si:ch211-105j21.9	ENSDARG00000097845	3.9286908943486227	1.234047375492389e-12
wu:fb55g09	ENSDARG00000088449	3.8747736717608747	1.5236265659159375e-08
ptmab	ENSDARG00000101766	3.839993074617852	1.7643189870148566e-09
si:ch211-150o23.2	ENSDARG00000092746	3.838474057659543	7.783351916990476e-12
pgam1a	ENSDARG00000005423	3.822118945617799	1.78234791300379e-10
tnfrsf9a	ENSDARG00000060498	3.8215254256080993	9.443256554879887e-06
CABZ01053483.1	ENSDARG00000100054	3.8211342711707723	5.12927193992163e-11
fmnl1a	ENSDARG00000055713	3.8174681137476933	1.7813448279813103e-15
cxcl32b.1	ENSDARG00000071499	3.7863293659568367	8.453003179985362e-07
si:dkey-185m8.2	ENSDARG00000099026	3.7744450121617614	2.2621483068094896e-12
plk3	ENSDARG00000038754	3.7408472788902905	2.398725918183604e-11
si:ch211-237b12.4	ENSDARG00000105408	3.7219459807379307	3.521531035271223e-13
SAT	ENSDARG00000095908	3.6873480392467504	0.0004109617722012977
si:dkey-25e12.3	ENSDARG00000055365	3.686436297335817	1.9188453445067559e-10
zgc:136605	ENSDARG00000042972	3.6655466184219025	7.560736013344696e-12
si:dkey-183p4.10	ENSDARG00000077907	3.639474414256413	2.301810547144353e-11
irf4b	ENSDARG00000055374	3.626544226087419	3.929693670700849e-09
zbtb32	ENSDARG00000073726	3.615558002459516	7.33373980218109e-10
unnamed	ENSDARG00000100432	3.610466386005679	0.0016857774424341942
unc13d	ENSDARG00000078249	3.5968129701644456	1.317491256252099e-10
ef1	ENSDARG00000020759	3.5907440422153862	4.426727462647393e-15
ldha	ENSDARG00000101251	3.5649202285118866	8.024328456703863e-08
unnamed	ENSDARG00000089327	3.5546916856759028	7.162682173634633e-08
cd83	ENSDARG00000079553	3.535405116453223	1.1935012001725917e-07
myh11a	ENSDARG00000009782	3.5295322175335593	3.0570209787719274e-12
ccnd2a	ENSDARG00000051748	3.4554170167518437	4.1939185414452525e-08
ZC3H12A	ENSDARG00000101034	3.3978325276837773	2.2419756534910404e-07
bc2	ENSDARG00000053979	3.394605278616755	2.2625160585130423e-08
cmip	ENSDARG00000062933	3.393377809967382	8.522281194530924e-10
cxcr4b	ENSDARG00000041959	3.3304827334531337	7.983652307563841e-06
Epithelial cell cluster
Gene name	Gene ID	Log2 differential expression ratio	Wilcoxon rank-sum p-value (Bonferroni-corrected)
krt8	ENSDARG00000058358	9.251482625422396	2.1407450328757602e-48
si:ch211-251b21.1	ENSDARG00000007275	8.58936921510302	2.795485035649473e-41
cd81a	ENSDARG00000036080	8.219920999669853	1.5106743278465504e-43
KRT1	ENSDARG00000028618	7.571649141201405	1.1917172916983666e-37
pmp22b	ENSDARG00000060457	7.520869349096118	8.440854606938143e-38
sdc4	ENSDARG00000059906	7.408666858511852	1.4999429720339201e-36
aldob	ENSDARG00000053684	7.15243973120673	1.6565852397071517e-36
cebpd	ENSDARG00000087303	7.147728113649801	7.261609502100243e-33
ctsla	ENSDARG00000007836	6.835879721498692	4.5676620910340915e-39
fosl1a	ENSDARG00000015355	6.433957497659607	2.498504826375715e-32
zfp36l1b	ENSDARG00000021443	6.368260923025194	2.321391436668148e-37
atf3	ENSDARG00000007823	6.319346686883072	1.3635015280556233e-27
jun	ENSDARG00000043531	6.293059414605034	4.5707578472542404e-24
fosab	ENSDARG00000031683	6.2214003955308135	1.7696321955564427e-26
wu:fc46h12	ENSDARG00000104814	6.178201989648012	2.7040245153202036e-08
marcksl1b	ENSDARG00000035715	6.080579382782168	1.5985559017208636e-25
si:ch211-286o17.1	ENSDARG00000100446	5.885001848923883	5.212535178661837e-26
ahnak	ENSDARG00000061764	5.57820820461172	3.083865871778037e-35
fabp3	ENSDARG00000023290	5.512471814991085	5.439730204412681e-22
lpin1	ENSDARG00000020239	5.39381934971631	2.6914064711415273e-24
aqp3a	ENSDARG00000003808	5.339809270251282	6.544632925136733e-14
jdp2b	ENSDARG00000020133	5.294742711264676	4.2614575227579175e-18
CU019646.2	ENSDARG00000091234	5.1617555861528635	2.22384046987549e-16
socs3b	ENSDARG00000026611	5.073899787961458	2.1903788041130224e-23
pmp22a	ENSDARG00000105223	5.064609766579469	4.820604850710649e-22
rbp4	ENSDARG00000101199	5.0574056710040916	1.6301180166519403e-10
fosab	ENSDARG00000097234	4.99211475771319	7.391366857938203e-26
tat	ENSDARG00000069630	4.915504500069088	8.73313027999714e-18
id1	ENSDARG00000040764	4.895198157363647	3.503697355402011e-17
si:dkey-251i10.2	ENSDARG00000093957	4.8087776646395	3.0105397333447587e-07
pleca	ENSDARG00000062590	4.753834741344392	1.0932123145590382e-23
cyr61	ENSDARG00000023062	4.674221147661353	1.5200969671245408e-14
rgcc	ENSDARG00000035810	4.664272826228437	1.0572808280661587e-13
f3b	ENSDARG00000005673	4.574192450189924	2.1180526163073425e-14
cbx7a	ENSDARG00000038025	4.556879000328722	4.3135278671368585e-14
csrp2	ENSDARG00000011961	4.5045144540827	3.009282761566306e-14
aldh9a1a.1	ENSDARG00000069100	4.344993207668168	5.239590609903387e-18
wsb1	ENSDARG00000021343	4.202118979372716	4.0679007931321724e-20
bscl2l	ENSDARG00000025912	4.134282725440906	4.801985423118042e-07
mdka	ENSDARG00000036036	4.116287728654729	4.556040238688065e-16
h1f0	ENSDARG00000038559	4.102877772546864	1.733521135818458e-12
zfhx3	ENSDARG00000103057	4.094060556668025	6.913439483215682e-17
angptl4	ENSDARG00000035859	4.075059794907681	1.984796733844926e-10
vdac3	ENSDARG00000003695	4.055027817159832	4.6004341341971645e-23
gch2	ENSDARG00000099101	4.042751366831568	1.5565538436825336e-05
pax7b	ENSDARG00000070818	3.9981326330773412	1.0198576369151284e-11
tspan36	ENSDARG00000024540	3.9788058637857997	4.225034249967494e-14
s100a10b	ENSDARG00000025254	3.9742881545237196	5.4998861658658816e-08
nfil3-6	ENSDARG00000087188	3.9672690264605097	1.2194812839778771e-16
slc22a7a	ENSDARG00000056028	3.964753525170057	4.801985423118042e-07
zfhx4	ENSDARG00000075542	3.9237759052891397	2.8044269341734434e-18
hdlbpa	ENSDARG00000009830	3.9229276645015694	8.78517687840371e-19
tmem130	ENSDARG00000103789	3.8983247835308577	5.974626641473515e-07
rhag	ENSDARG00000019253	3.8961129230673435	1.0125423113722891e-10
fosb	ENSDARG00000055751	3.8715584104484972	2.996075215714578e-13
unnamed	ENSDARG00000104037	3.865647508822202	9.867513308946872e-32
tns1b	ENSDARG00000020845	3.857190718243899	3.601902700284686e-15
junba	ENSDARG00000074378	3.846731885015117	1.076452039954239e-09
lxn	ENSDARG00000043102	3.843843006969439	5.756555571023735e-09
PTS	ENSDARG00000045269	3.841923632931078	3.4945313252716704e-08
ier2	ENSDARG00000099195	3.825527702705097	5.260488512176508e-09
gstp1	ENSDARG00000104068	3.824205089781643	2.965885559236498e-09
icn	ENSDARG00000009978	3.810418058845486	1.1681792827174307e-06
col1a2	ENSDARG00000020007	3.804899242830924	9.771001270939263e-09
ppdpfb	ENSDARG00000031317	3.792492604684589	1.0712674885620134e-08
glulb	ENSDARG00000100003	3.7342986226078403	3.509707917042833e-13
col1a1b	ENSDARG00000035809	3.7323009689376634	1.4417493837362888e-09
sparc	ENSDARG00000019353	3.708739298378807	1.902777683178818e-08
fxyd6l	ENSDARG00000097057	3.6841521561084924	2.575568614871339e-16
mycb	ENSDARG00000007241	3.6594053575522847	1.4308278482545797e-08
fstl1b	ENSDARG00000039576	3.632791753403454	9.91735484293493e-13
socs3a	ENSDARG00000104400	3.605123119309718	9.770995144995443e-35
col1a1a	ENSDARG00000012405	3.5956379285853344	3.684730877237718e-09
prdx6	ENSDARG00000043511	3.5593303118829587	7.788196609208948e-10
cxcl18b	ENSDARG00000075045	3.5565629426607464	3.5003956170386e-07
krt18	ENSDARG00000018404	3.5488091890364397	3.151673609203365e-07
xbp1	ENSDARG00000035622	3.543233761382663	5.966273830317091e-18
socs3a	ENSDARG00000025428	3.504492267913292	1.903222621883913e-32
ndrg2	ENSDARG00000011170	3.4846519588385396	2.477280633588961e-14
mdh1aa	ENSDARG00000017772	3.458945982395877	1.806008810736394e-06
col5a1	ENSDARG00000012593	3.4477666585694604	6.60870835417487e-08
sepp1a	ENSDARG00000093549	3.398290378201232	2.9203349273801823e-12
soul5	ENSDARG00000075015	3.3925898573183755	3.782051896640353e-06
hgd	ENSDARG00000058005	3.3893274804587685	1.2150028578870414e-06
aox5	ENSDARG00000071475	3.3802001855816215	4.756786721743343e-08
foxp4	ENSDARG00000076120	3.355735868045947	7.550065309061992e-08
rasgef1ba	ENSDARG00000033614	3.3381714263063285	1.339245569409198e-07
ppp1r15a	ENSDARG00000069135	3.3345581702702995	4.865042841116346e-10
